# Supplementary material for: Spontaneous Resolution of Ventricular Pre-Excitation During Childhood: A Retrospective Study
Source: J Clin Med. 2025 Mar 29;14(7):2367. doi: 10.3390/jcm14072367 (PMC11989471; doi:10.3390/jcm14072367)
Supplement: Supplementary file 1 [file jcm-14-02367-s001.zip]

Archive with 1 entries (1 files):
- jcm-3426382-supplementary.pdf
